# Supplementary material for: Anti-Toxin Responses to Natural Enterotoxigenic Escherichia coli (ETEC) Infection in Adults and Children in Bangladesh
Source: Microorganisms. 2023 Oct 9;11(10):2524. doi: 10.3390/microorganisms11102524 (PMC10609113; doi:10.3390/microorganisms11102524)
Supplement: Supplementary file 1 [file microorganisms-11-02524-s001.zip]

Archive with 1 entries (1 files):
- microorganisms-2609858-supplementary.pdf
